# Supplementary material for: Characterization of Nicotiana tabacum genotypes possessing deletion mutations that affect potyvirus resistance and the production of trichome exudates
Source: BMC Genomics. 2018 Jun 20;19:484. doi: 10.1186/s12864-018-4839-y (PMC6011258; doi:10.1186/s12864-018-4839-y)
Supplement: Supplementary file 2 — Table S2. Annotations of genes within scaffolds expected to be part of VAM. (XLSX 10 kb) [file 12864_2018_4839_MOESM2_ESM.xlsx]

## Sheet: Sheet1
ID	Sequence
1441_3_F	ACATCAGGGAAATTGCAAGC
1441_3_R	TGCGTATGCATCTTCAAAGC
1441_2_F	CTAGTCCTCCTCCCCGTCTT
1441_2_R	AGTGTTGGGTCCATCTTTCGA
3331_1_F	CCATGTTTTAGGGGCTTTCA
3331_1_R	TTGGACATGTCGCACCTAGA
1441_2_4_F	ATTTGAAGGAGAGCCCTGGA
1441_2_4_R	AAACCTCGGGTCAATTCGAT
1441_2_5_F	CAGCGTTTGCAAAATCATTG
1441_2_5_R	AGCATATCATGCCGGAGTTC
1441_g1_F	TCGTGGAATCAGTTCTGCTG
1441_g1_R	CAGGAACCCGATACTTCACC
1441_g4_F	CCCTGACCTTGAGGACAAAA
1441_g4_R	GTACATGCACCCATGCTCTC
1441_g2_F	TGGCCAAATCAAGTGCATTA
1441_g2_R	AAGCAAGCTTGTTGACATGA
1441_g3_F	CGAACCCAATATGGTTGTCC
1441_g3_R	TTGCAAGAGCACAAACCTTG
23466c1g2i1F	TCTAAGGCTGCTGCTCCAAT
23466c1g2i1R	TTGACCCAAAGACCTGTTCC
24507c0g1i1F	CTCGCGAATTTTGTCCCTAA
24507c0g1i1R	CACTCAACAAATGAAGCAACG
22534c0g3i1F	TGCAGCTTTTATCGTGTTCG
22534c0g3i1R	TTCTCGCTCCTCCAACCTTA
35943c0g2i1F	CTGGCTTTTTGTGTCGTGAA
35943c0g2i1R	CACCACTCTCACACGCACAT
23466c1g2i2F	GAAAAGGTGCAAAACCAGGA
23466c1g2i2R	GACCCAAAGACCTGTTCCAA
42740c0g1i1F	TAGTGGCCTCGATAGGAACG
42740c0g1i1R	TGCCTCACGACATTCTTTTG
25436c0g1i2F	GTGGCAGTTTCAAGCCAGAT
25436c0g1i2R	ACGCCGAGTAATTCCACATC
86871c0g1i1F	CCAATCGGCTAAACCAAGAA
86871c0g1i1R	GCCGAACTTGCTGGAAGTAG
20225c0g1i1F	CCGACTTGAAACACCCATTT
20225c0g1i1R	ATTTGGCATTGGTCTTGGAG
18187c0g2i2F	CACCAACAGCTGGTCAAACA
18187c0g2i2R	GAAAGCGGATCAGGAATTTG
16240c0g1i1F	CGGTACCGTTGTTTCATGTG
16240c0g1i1R	ACTACCAACCGCTACCAACG
28570c0g1i1F	GAGGGAGGAATTTTGCATCA
28570c0g1i1R	GCCCTGCATCTCTTGAAATC
85964c0g1i1F	CCTCCCCTTCTTGTTCCTTC
85964c0g1i1R	ACTGTCACCCGTGATGTCAA
26611c0g1i2F	GCCACCCTTAATTCCTCCAT
26611c0g1i2R	TTTGGGGTCTAGGTTTGCTG
25661c1g1i3F	AAGCTCAAGTTGCCAATGCT
25661c1g1i3R	TTGCTTCATCCAACCAATGA
25958c0g1i2F	GACGGAGCTCTTCAGTGGAC
25958c0g1i2R	TACTCCTGTTGGCCGGTTAG
CBTS2aF	ATGAGTCAATCAATTTCTCCATTAATC
CBTS2aR	TCATATGTCGACAGATTCGACA
CBTSProbeF	CATTCCAAAATGTGAGGAGTTAT
CBTSProbeR	TGCTTCTTGCTTTGAAACTGC
eIF4E_C_F	GGATCCACGAAAATGGCAGAGGAAGC
eIF4E_C_R	GAGCTCGCTAATGTCTATAAACTTTCCAGTCCA
cembPro_F	AGCCACAAAAGAGATGAAACC
cembPro_R	CATACGGATCCTCTTTCTCTCGCCAAACGAG
