# Supplementary material for: Characterization of Nicotiana tabacum genotypes possessing deletion mutations that affect potyvirus resistance and the production of trichome exudates
Source: BMC Genomics. 2018 Jun 20;19:484. doi: 10.1186/s12864-018-4839-y (PMC6011258; doi:10.1186/s12864-018-4839-y)
Supplement: Supplementary file 3 — Table S3. PVY infection of TN86 plants. Table showing results of phenotypic observation and immunochemical analysis of 14 T0 35S::eiF4E1.S (OX) and 10 T0 vector control (VC) plants in the TN86 background. Positive (+) scoring of PVY symptoms was based on observation of mosaic patterning of leaves. (XLSX 13 kb) [file 12864_2018_4839_MOESM3_ESM.xlsx]

## Sheet: Sheet1
Gene ID	Annotation
Nitab4.5_0007068g0010.1	Bifunctional inhibitor
Nitab4.5_0007068g0020.1	-
Nitab4.5_0007068g0030.1	Acyl-CoA N-acyltransferase
Nitab4.5_0007068g0040.1	Chlorophyll a/b binding protein
Nitab4.5_0007068g0050.1	Histone H2A
Nitab4.5_0007068g0060.1	-
Nitab4.5_0007068g0070.1	Bifunctional inhibitor
Nitab4.5_0007068g0080.1	-
Nitab4.5_0008902g0010.1	Gelsolin domain
Nitab4.5_0008902g0020.1	-
Nitab4.5_0008902g0030.1	RNA-binding protein
Nitab4.5_0013033g0010.1	Protein kinase
Nitab4.5_0013033g0020.1	Peptidase S9
Nitab4.5_0008971g0010.1	Ribosomal protein L18/L5
Nitab4.5_0008971g0020.1	Protein of unknown function
Nitab4.5_0008971g0030.1	-
Nitab4.5_0008971g0040.1	2Fe-2S ferredoxin-type domain containing protein
Nitab4.5_0008971g0050.1	-
Nitab4.5_0008971g0060.1	Copper amine oxidase
Nitab4.5_0001441g0010.1	HIP116
Nitab4.5_0001441g0020.1	HR-like lesion-inducer
Nitab4.5_0001441g0030.1	-
Nitab4.5_0001441g0040.1	AP2/ERF domain containing protein
Nitab4.5_0001441g0050.1	AP2/ERF domain containing protein
Nitab4.5_0001441g0060.1	AP2/ERF domain containing protein
Nitab4.5_0001441g0070.1	Phosphate permease
Nitab4.5_0001441g0080.1	Myb domain containing protein
Nitab4.5_0001441g0090.1	11-S seed storage protein
Nitab4.5_0001441g0100.1	Putative S-adenosyl-L-methionine-dependent methyltransferase
Nitab4.5_0001441g0110.1	Regulator of chromosome condensation
Nitab4.5_0001441g0120.1	Pleckstrin
Nitab4.5_0001441g0130.1	11-S seed storage protein
Nitab4.5_0001441g0140.1	BED-type predicted
Nitab4.5_0001441g0150.1	-
Nitab4.5_0003843g0010.1	Protein of unknown function
Nitab4.5_0003843g0020.1	Concanavalin A-like lectin/glucanase
Nitab4.5_0003843g0030.1	-
Nitab4.5_0003843g0040.1	Calcium/calmodulin-dependent/calcium-dependent protein kinase
Nitab4.5_0003843g0050.1	Serine/threonine-protein kinase
Nitab4.5_0003843g0060.1	Leucine rich repeat 4
Nitab4.5_0002177g0010.1	Uncharacterized protein
Nitab4.5_0002177g0020.1	Uncharacterized protein
Nitab4.5_0002177g0030.1	Protein of unknown function
Nitab4.5_0002177g0040.1	-
Nitab4.5_0002177g0050.1	Leucine rich repeat 4 containing protein
Nitab4.5_0002177g0060.1	-
Nitab4.5_0002177g0070.1	Serine/threonine- / dual specificity protein kinase
Nitab4.5_0002177g0080.1	Protein of unknown function
Nitab4.5_0002177g0090.1	-
Nitab4.5_0002177g0100.1	Concanavalin A-like lectin/glucanase
Nitab4.5_0002177g0110.1	Concanavalin A-like lectin/glucanase
Nitab4.5_0002177g0120.1	Calcium/calmodulin-dependent/calcium-dependent protein kinase
Nitab4.5_0002177g0013.1	NAF/FISL domain containing protein
Nitab4.5_0002177g0140.1	Ankyrin repeat-containing protein
Nitab4.5_0002177g0150.1	Transcription factor TGA
Nitab4.5_0002177g0160.1	CCAAT-binding transcription factor
Nitab4.5_0002177g0170.1	Protein of unknown function
Nitab4.5_0003711g0010.1	Transcription factor TGA like domain
Nitab4.5_0003711g0020.1	-
Nitab4.5_0003711g0030.1	Myb domain containing protein
Nitab4.5_0003711g0040.1	-
Nitab4.5_0003711g0050.1	Protein of unknown function
Nitab4.5_0003711g0060.1	-
Nitab4.5_0003711g0070.1	Protein of unknown function
Nitab4.5_0001375g0010.1	PMR5 N-terminal domain containing protein
Nitab4.5_0001375g0020.1	-
Nitab4.5_0001375g0030.1	-
Nitab4.5_0001375g0040.1	Lipase
Nitab4.5_0001375g0050.1	Lipase
Nitab4.5_0001375g0060.1	-
Nitab4.5_0001375g0070.1	-
Nitab4.5_0001375g0080.1	P-loop containing nucleoside triphosphate hydrolase
Nitab4.5_0001375g0090.1	phosphoprotein PP28
Nitab4.5_0001375g0100.1	-
Nitab4.5_0001375g0110.1	-
Nitab4.5_0001375g0120.1	Cell wall/choline-binding repeat
Nitab4.5_0001375g0130.1	Protein of unknown function
Nitab4.5_0001375g0140.1	-
Nitab4.5_0001375g0150.1	-
Nitab4.5_0001375g0160.1	AP2/ERF domain
Nitab4.5_0001375g0170.1	-
Nitab4.5_0001375g0180.1	-
Nitab4.5_0003487g0010.1	-
Nitab4.5_0003487g0020.1	-
Nitab4.5_0003487g0030.1	Transposase
Nitab4.5_0003487g0040.1	-
Nitab4.5_0003487g0050.1	-
Nitab4.5_0003487g0060.1	Galactose oxidase
Nitab4.5_0003487g0070.1	-
Nitab4.5_0003487g0080.1	Protein of unknown function
Nitab4.5_0003487g0090.1	-
Nitab4.5_0003487g0100.1	Dormancyauxin associated
Nitab4.5_0003487g0110.1	Protein of unknown function
Nitab4.5_0002814g0010.1	Chlorophyll a/b binding protein
Nitab4.5_0002814g0020.1	Histone-lysine N-methyltransferase
Nitab4.5_0002814g0030.1	Chlorophyll a/b binding protein
Nitab4.5_0002814g0040.1	Chlorophyll a/b binding protein
Nitab4.5_0002814g0050.1	Chlorophyll a/b binding protein
Nitab4.5_0002814g0060.1	UDP-N-acetylglucosamine transferase subunit ALG14
Nitab4.5_0002814g0070.1	Cc-nbs-lrr, resistance protein
Nitab4.5_0002814g0080.1	Receptor like kinase, RLK
Nitab4.5_0002814g0090.1	Protein of unknown function
Nitab4.5_0002814g0100.1	Cc-nbs-lrr, resistance protein
Nitab4.5_0002814g0110.1	Phosphatidylinositol 4-kinase IPR015433
Nitab4.5_0002814g0120.1	Eukaryotic translation initiation factor 4E
Nitab4.5_0002814g0130.1	Lipid A export ATP-binding_permease protein
Nitab4.5_0002814g0140.1	Unknown Protein
Nitab4.5_0002814g0150.1	-
Nitab4.5_0002814g0160.1	Outward rectifying potassium channel
Nitab4.5_0002210g0010.1	Protein of unknown function
Nitab4.5_0002210g0020.1	MADS box transcription factor
Nitab4.5_0002210g0030.1	C2 domain-containing protein
Nitab4.5_0002210g0040.1	Mitochondrial import receptor subunit TOM22
Nitab4.5_0002210g0050.1	Protein of unknown function
Nitab4.5_0002210g0060.1	TPR domain protein
Nitab4.5_0002210g0070.1	Chlorophyll a-b binding protein
Nitab4.5_0002210g0080.1	Protein of unknown function
Nitab4.5_0002210g0090.1	-
Nitab4.5_0002210g0100.1	Signal peptidase complex subunit 1
Nitab4.5_0002210g0110.1	Chlorophyll a-b binding protein
Nitab4.5_0002210g0120.1	Chlorophyll a-b binding protein
Nitab4.5_0002210g0130.1	-
Nitab4.5_0003331g0010.1	Bicoid-interacting 3 domain-containing protein (Fragment)
Nitab4.5_0003331g0020.1	DNA helicase
Nitab4.5_0003331g0030.1	-
Nitab4.5_0003331g0040.1	Root cap protein 3 (Fragment)
Nitab4.5_0003331g0050.1	-
Nitab4.5_0003331g0060.1	Cell number regulator 10
Nitab4.5_0003331g0070.1	Protein of unknown function
Nitab4.5_0003331g0080.1	-
Nitab4.5_0003331g0090.1	Cellulose synthase
Nitab4.5_0003331g0100.1	Protein of unknown function
Nitab4.5_0003331g0110.1	Protein of unknown function
Nitab4.5_0003331g0120.1	Protein of unknown function
Nitab4.5_0003331g0130.1	Phosphatidate cytidylyltransferase
Nitab4.5_0003331g0140.1	Flotillin domain protein
Nitab4.5_0003331g0150.1	Magnesium transporter MRS2-I
Nitab4.5_0003268g0010.1	Ankyrin repeat family protein
Nitab4.5_0003268g0020.1	Protein of unknown function
Nitab4.5_0003268g0030.1	Kinesin like protein
Nitab4.5_0003268g0040.1	Cc-nbs-lrr, resistance protein
Nitab4.5_0003268g0050.1	Cc-nbs-lrr, resistance protein
Nitab4.5_0003268g0060.1	Cc-nbs-lrr, resistance protein
Nitab4.5_0003268g0070.1	Protein of unknown function
Nitab4.5_0003268g0080.1	Receptor like kinase
Nitab4.5_0003268g0090.1	Receptor like kinase
Nitab4.5_0003268g0100.1	Ethylene-responsive transcription factor 4
Nitab4.5_0003268g0110.1	-
Nitab4.5_0003268g0120.1	Cc-nbs-lrr, resistance protein
Nitab4.5_0010227g0010.1	Cc-nbs-lrr, resistance protein
Nitab4.5_0006402g0010.1	Cc-nbs-lrr, resistance protein
Nitab4.5_0002507g0010.1	Zinc finger family protein
Nitab4.5_0002507g0020.1	Protein of unknown function
Nitab4.5_0002507g0030.1	-
Nitab4.5_0002507g0040.1	-
Nitab4.5_0002507g0050.1	Zinc finger family protein
Nitab4.5_0002507g0060.1	Zinc finger family protein
Nitab4.5_0002507g0070.1	Cyclic phosphodiesterase
Nitab4.5_0002507g0080.1	DUF1264 domain protein
Nitab4.5_0002507g0090.1	Peptide transporter
Nitab4.5_0002507g0100.1	Protein-tyrosine kinase 6
Nitab4.5_0002507g0110.1	Transposase (Fragment)
Nitab4.5_0002507g0120.1	Protein of unknown function
Nitab4.5_0002507g0130.1	GDSL esterase_lipase
Nitab4.5_0002458g0010.1	Zinc finger family protein
Nitab4.5_0002458g0020.1	BES1_BZR1 homolog protein 4
Nitab4.5_0002458g0030.1	Transmembrane water channel aquaporin Z
Nitab4.5_0002458g0040.1	Heat stress transcription factor A3-type
Nitab4.5_0002458g0050.1	DNA binding protein
Nitab4.5_0002458g0060.1	Ubiquitin domain containing 1
Nitab4.5_0002458g0070.1	-
Nitab4.5_0002458g0080.1	Protein of unknown function
Nitab4.5_0002458g0090.1	Receptor like protein
Nitab4.5_0002458g0100.1	Receptor like kinase
Nitab4.5_0002458g0110.1	Zinc finger family protein
Nitab4.5_0002458g0120.1	Ankyrin repeat family protein-like
Nitab4.5_0002458g0130.1	Glycogen synthase kinase
Nitab4.5_0005928g0010.1	Receptor like kinase
Nitab4.5_0005928g0020.1	Accelerated cell death 6 (Fragment)
Nitab4.5_0004518g0010.1	Protein of unknown function
Nitab4.5_0006329g0010.1	Receptor like kinase
Nitab4.5_0001037g0010.1	-
Nitab4.5_0001037g0020.1	Serine_threonine-protein kinase
Nitab4.5_0008217g0010.1	Prenylcysteine oxidase 1
